# Supplementary material for: Evaluation of the effects of ascorbic acid on metabolism of human mesenchymal stem cells
Source: Stem Cell Res Ther. 2018 Apr 6;9:93. doi: 10.1186/s13287-018-0825-1 (PMC5889584; doi:10.1186/s13287-018-0825-1)
Supplement: Supplementary file 4 — Table S1. Differentially methylated genes (top 50). (XLSX 19 kb) [file 13287_2018_825_MOESM4_ESM.xlsx]

## Sheet: Sheet1
TargetID	UCSC_REFGENE_NAME	LogRatio	Delta	control_ .AVG_Beta	AsA AVG_Beta
cg13719295		7.06452	0.952657	0.959828	0.00717067
cg22892904	CBX2;CBX2	4.78757	0.845425	0.877185	0.0317607
cg24340017	MYO5B	8.27521	0.812141	0.814771	0.00262996
cg24629380	VANGL1	-2.53441	-0.75846	0.15823	0.91669
cg14042936		3.62558	0.749223	0.815276	0.0660538
cg01001241	ZDHHC5	2.79367	0.728629	0.851419	0.12279
cg22997543	LUZP1;LUZP1	-3.48559	-0.707307	0.0693351	0.776642
cg15398520	LPAL2;LPAL2	2.83572	0.690152	0.802573	0.112421
cg21411942	TIMM8A;TIMM8A;TIMM8A;TIMM8A	-3.90635	-0.67635	0.04833	0.72468
cg09506707		-5.71915	-0.674747	0.0130565	0.687803
cg23161691	BAHCC1	2.5511	0.674338	0.813068	0.13873
cg14146491		4.55897	0.672403	0.702193	0.0297899
cg04706962		3.91183	0.669673	0.717331	0.0476587
cg15469624		1.30079	0.581456	0.978724	0.397268
cg16264373	DDAH1;DDAH1	-2.36279	-0.576353	0.139093	0.715446
cg02025944		-3.24761	-0.573574	0.0674961	0.64107
cg24514718	EXT1	-3.21771	-0.569091	0.0685396	0.637631
cg08603296	FUBP1	2.20188	0.5534	0.707089	0.153689
cg25500021	PDE1C;PDE1C;PDE1C;PDE1C;PDE1C	-1.71054	-0.521635	0.229509	0.751143
cg23411885	METTL8	2.41955	0.519525	0.638954	0.11943
cg00066640	FRMD5;FRMD5;FRMD5;FRMD5	-1.35974	-0.511316	0.32643	0.837746
cg01707451	LRRC49;LRRC49;LRRC49;LRRC49	-1.48603	-0.504624	0.280164	0.784788
cg22793280		-1.98412	-0.500378	0.169263	0.669641
cg10868235	OSBPL1A;OSBPL1A;OSBPL1A	-1.10515	-0.498961	0.43342	0.932381
cg23661214		-1.61768	-0.488596	0.236173	0.724769
cg21613620	MBNL2;MBNL2	-3.31494	-0.478321	0.0534336	0.531755
cg04808930	GCSAML;GCSAML;GCSAML;GCSAML;GCSAML	1.76052	0.475463	0.674551	0.199088
cg07950265	OR2AK2;OR2L13;OR2L13	1.10274	0.475004	0.888905	0.413901
cg06499010	OR8G5;OR8G1	1.21963	0.468771	0.821528	0.352757
cg19665213	FAM69A;FAM69A;FAM69A;FAM69A	-1.10037	-0.467783	0.408864	0.876647
cg05641004	IPO11;IPO11	-1.11727	-0.467222	0.399552	0.866774
cg11499091	RPTOR;RPTOR	-1.27	-0.46441	0.32899	0.7934
cg21156511	NPLOC4;NPLOC4;NPLOC4	-1.57276	-0.4642	0.23507	0.69927
cg04223417	RNF19B;RNF19B;RNF19B	-2.93745	-0.462431	0.0694281	0.531859
cg26661727		-1.2955	-0.457476	0.314497	0.771974
cg05972899		-2.85555	-0.456031	0.0731081	0.529139
cg02909372	CUEDC2	2.76121	0.455949	0.534837	0.0788884
cg05817497	EDIL3;EDIL3	-1.45767	-0.454542	0.260237	0.714779
cg20104384		1.59226	0.452746	0.677411	0.224665
cg09005575		-3.15768	-0.451094	0.0569281	0.508022
cg16215705	AFAP1;AFAP1	-1.08235	-0.450567	0.403197	0.853764
cg12131641	MTMR8	-4.72054	-0.449843	0.0177349	0.467578
cg11004252		-5.93348	-0.449367	0.007475	0.456842
cg10930611	NRXN3;NRXN3;NRXN3;NRXN3;NRXN3;NRXN3	2.98426	0.446505	0.511092	0.0645875
cg19751670	LOC389641	0.971573	0.446077	0.910268	0.464191
cg22392857	TNFAIP8L2	1.09237	0.441885	0.832157	0.390272
cg20595392		-0.892327	-0.441863	0.516094	0.957957
cg16375048	PDGFC	-1.5585	-0.441302	0.226835	0.668137
cg17934775	CHD2;CHD2	-1.81933	-0.440238	0.174065	0.614303
cg14424963		1.54834	0.439131	0.667275	0.228143
cg06540091		-0.988044	-0.438812	0.446177	0.884989
cg01918128		0.948593	0.438271	0.909537	0.471265
cg07007636		-2.31319	-0.438001	0.110334	0.548335
cg05453924		-1.0748	-0.437029	0.39499	0.832018
cg04163595	DDHD1;DDHD1;DDHD1	-1.50929	-0.436459	0.236346	0.672805
cg04746356	MFHAS1	-1.32193	-0.436031	0.290686	0.726718
cg08015157		-1.97894	-0.435555	0.148046	0.583601
cg20793664	PRR5L;PRR5L;PRR5L	-1.55039	-0.433168	0.22456	0.657729
cg24615514		-1.1121	-0.428876	0.36921	0.798086
cg04995426		1.35757	0.428543	0.702805	0.274262
cg00529656	INPP4B;INPP4B	0.868038	0.427495	0.945559	0.518064
cg24687358		-1.3376	-0.427428	0.279858	0.707287
cg08927770		-2.24316	-0.426377	0.114178	0.540555
cg17739868		4.78358	0.425337	0.441362	0.0160248
cg12940646		1.43411	0.42526	0.675097	0.249836
cg05546575	DAGLB;DAGLB	-2.69839	-0.425063	0.0774143	0.502477
cg09781943	ANKRD24	2.27561	0.424939	0.535542	0.110603
cg15482884	PPP3R1	0.874719	0.422771	0.929904	0.507133
cg05974410	MAP4K5;MAP4K5	-0.983894	-0.422626	0.432223	0.854849
cg19359802	STAMBP;STAMBP;STAMBP	-1.26645	-0.421272	0.299692	0.720964
cg06847428	TBC1D5;TBC1D5	-1.0083	-0.420321	0.415529	0.83585
cg22654507		-1.34584	-0.420075	0.272462	0.692537
cg12454870	SIK2	-1.35995	-0.419631	0.267833	0.687463
cg15355590	SCHIP1;SCHIP1;SCHIP1;IQCJ-SCHIP1;IQCJ-SCHIP1	3.92257	0.419474	0.44909	0.0296158
cg27410675	WWC3	-1.60719	-0.41929	0.204873	0.624163
cg19616687	TENM2	-1.30043	-0.41913	0.286483	0.705613
cg22628845	MAP4K5;MAP4K5	-1.10422	-0.416469	0.3622	0.778668
cg04103247	LOC100130476	-1.16204	-0.416462	0.336473	0.752935
cg01680988	PSMF1;PSMF1	0.929057	0.415943	0.876041	0.460098
cg22879037		-1.19327	-0.415245	0.322718	0.737963
cg26975850	POLK	0.878186	0.410906	0.901209	0.490304
cg03681640		-2.78135	-0.410193	0.0698203	0.480013
cg14241894	SH3BP4	-0.876294	-0.40961	0.490168	0.899778
cg10404262	C10orf76	-1.46278	-0.408644	0.232662	0.641305
cg21397403		-1.09383	-0.407407	0.35914	0.766547
cg14519372		-1.15309	-0.407396	0.332868	0.740264
cg06430610		-1.27572	-0.406791	0.28623	0.693021
cg20488913	PDE4B;PDE4B;PDE4B;PDE4B;PDE4B;PDE4B;PDE4B	-1.05528	-0.406514	0.377058	0.783572
cg00634258	TNFRSF9	1.72024	0.406147	0.583124	0.176977
cg03607379	POLA1	0.844554	0.405653	0.915453	0.5098
cg07705650		-0.994009	-0.40564	0.40903	0.81467
cg01206193		-0.978997	-0.403724	0.415741	0.819466
cg27457457		-1.67199	-0.403111	0.184361	0.587471
cg05126336	NCAM2	0.989061	0.40278	0.811738	0.408958
cg18702977	AGBL4-IT1;AGBL4	0.957339	0.401159	0.827142	0.425983
cg05798929		-1.62458	-0.399364	0.191677	0.591041
cg26932554		-0.865077	-0.399156	0.485924	0.885081
cg00077104	DAW1	-0.974683	-0.399082	0.413467	0.812548
cg09408462		-1.25634	-0.398541	0.286948	0.685489
cg19343663	PTK2;PTK2;PTK2	-1.14633	-0.398464	0.328358	0.726822
